# Supplementary material for: Macro- and atomic-scale observations of a one-dimensional heterojunction in a nickel and palladium nanowire complex
Source: Nat Commun. 2022 Mar 4;13:1188. doi: 10.1038/s41467-022-28875-8 (PMC8897505; doi:10.1038/s41467-022-28875-8)
Supplement: Supplementary file 3 — Source Data [file 41467_2022_28875_MOESM3_ESM.xlsx]

## Sheet: Fig. 2a
Figure 2a	Optical microscope image for the 1-2 heterostructure

## Sheet: Fig. 2b
Figure 2b	SEM for the 1-2 heterostructure

## Sheet: Fig. 2c
Figure 2c	SEM-EDS mapping (NI) for the 1-2 heterostructure

## Sheet: Fig. 2d
Figure 2d	SEM-EDS mapping (Pd) for the 1-2 heterostructure

## Sheet: Fig. 3
Figure 3	Polarized reflectivity spectra for the 1-2 heterostructure
	Area 1–2	Area 1–2	Area 1	Area 2
Photon energy / eV	%R_parallel	%R_perpendicular	%R_parallel	%R_parallel
0.7749	28.34	7.93753	7.45365	26.6713
0.7759	28.3801	7.94083	7.45315	26.6974
0.7768	28.4032	7.93774	7.4514	26.7084
0.7778	28.4211	7.92503	7.45065	26.7264
0.7788	28.4324	7.9267	7.4508	26.7467
0.7798	28.4465	7.94273	7.44435	26.758
0.7808	28.475	7.96476	7.44305	26.7838
0.7817	28.5035	7.96039	7.44145	26.7978
0.7827	28.5417	7.94263	7.442	26.8079
0.7837	28.5763	7.93891	7.44455	26.8096
0.7847	28.6022	7.93434	7.4522	26.8558
0.7857	28.6384	7.94051	7.45755	26.8926
0.7867	28.6713	7.9429	7.46575	26.9327
0.7877	28.6773	7.94803	7.47565	26.9298
0.7887	28.6966	7.92891	7.48505	26.9219
0.7897	28.716	7.91925	7.49945	26.9239
0.7907	28.7344	7.92284	7.5075	26.9315
0.7917	28.756	7.93253	7.51505	26.9465
0.7927	28.7974	7.92394	7.5307	26.9799
0.7938	28.854	7.91233	7.548	26.9967
0.7948	28.909	7.90657	7.5644	27.0019
0.7958	28.9253	7.89159	7.5828	27.0017
0.7968	28.9123	7.87631	7.60355	27.0176
0.7978	28.9202	7.86688	7.6191	27.048
0.7989	28.9435	7.86995	7.63515	27.0879
0.7999	28.9789	7.84894	7.651	27.111
0.8009	29.0269	7.83006	7.67645	27.119
0.802	29.0458	7.81326	7.7099	27.1252
0.803	29.0556	7.79548	7.73955	27.1283
0.804	29.0666	7.77724	7.76265	27.1397
0.8051	29.0777	7.7644	7.7865	27.1761
0.8061	29.1024	7.7507	7.8097	27.2211
0.8072	29.1129	7.73554	7.82985	27.2665
0.8082	29.1373	7.70337	7.85925	27.2972
0.8093	29.1702	7.69009	7.8865	27.3042
0.8104	29.2208	7.67782	7.9145	27.2885
0.8114	29.2434	7.66498	7.9415	27.2867
0.8125	29.2698	7.64272	7.964	27.2975
0.8135	29.2866	7.62779	7.9859	27.3171
0.8146	29.3048	7.60196	8.007	27.3555
0.8157	29.3454	7.58439	8.02385	27.3869
0.8168	29.3961	7.57705	8.0399	27.4004
0.8178	29.4492	7.56841	8.05555	27.4047
0.8189	29.4836	7.54914	8.06365	27.3834
0.82	29.517	7.52645	8.07475	27.3796
0.8211	29.5228	7.51205	8.08665	27.3882
0.8222	29.5443	7.5029	8.09045	27.4001
0.8233	29.5746	7.48188	8.093	27.4369
0.8244	29.5856	7.46508	8.0936	27.4672
0.8255	29.6175	7.44893	8.0928	27.5133
0.8266	29.6517	7.43142	8.0902	27.5312
0.8277	29.6806	7.41816	8.08575	27.5603
0.8288	29.7103	7.41313	8.0769	27.5747
0.8299	29.7242	7.39409	8.072	27.5898
0.831	29.7501	7.37783	8.0646	27.6013
0.8321	29.8063	7.35519	8.0542	27.6079
0.8332	29.8587	7.34842	8.04765	27.6465
0.8343	29.9182	7.33799	8.04365	27.6576
0.8355	29.9633	7.32271	8.03495	27.6568
0.8366	29.9795	7.31546	8.0245	27.6414
0.8377	29.9786	7.3022	8.00455	27.6536
0.8389	29.994	7.29158	7.9964	27.6792
0.84	30.016	7.28433	8.00085	27.7031
0.8411	30.0515	7.27816	8.0051	27.7022
0.8423	30.0777	7.2698	8.00795	27.6886
0.8434	30.081	7.26179	8.0079	27.6826
0.8446	30.1096	7.25799	8.0121	27.6777
0.8457	30.1283	7.26362	8.02475	27.7054
0.8469	30.1224	7.26219	8.0516	27.7706
0.848	30.1016	7.26678	8.0731	27.8145
0.8492	30.0774	7.27668	8.08845	27.8442
0.8504	30.0642	7.28172	8.09975	27.8278
0.8515	30.083	7.28456	8.1152	27.81
0.8527	30.1411	7.29165	8.15245	27.8196
0.8539	30.2138	7.2944	8.1977	27.8301
0.8551	30.2686	7.29836	8.2359	27.8453
0.8562	30.2844	7.29779	8.2777	27.8782
0.8574	30.2944	7.30594	8.32845	27.8913
0.8586	30.3383	7.31834	8.38035	27.892
0.8598	30.3712	7.32071	8.43855	27.8961
0.861	30.3939	7.32754	8.48265	27.9157
0.8622	30.4093	7.34501	8.5237	27.9505
0.8634	30.4223	7.35483	8.55865	27.9822
0.8646	30.4302	7.36425	8.5845	27.98
0.8658	30.4588	7.37674	8.61065	27.9834
0.867	30.4767	7.39497	8.6386	28.0062
0.8682	30.5167	7.4033	8.6671	28.024
0.8695	30.561	7.41981	8.69585	28.0492
0.8707	30.5922	7.43858	8.72385	28.0528
0.8719	30.6471	7.46171	8.74395	28.0658
0.8731	30.7181	7.47602	8.75655	28.0628
0.8744	30.7569	7.49501	8.76155	28.077
0.8756	30.7931	7.50942	8.7657	28.0904
0.8768	30.8279	7.51234	8.7668	28.109
0.8781	30.8642	7.52346	8.778	28.1272
0.8793	30.891	7.54331	8.7751	28.1316
0.8806	30.8747	7.56933	8.76345	28.131
0.8818	30.8457	7.58227	8.7362	28.1123
0.8831	30.8764	7.60387	8.7038	28.1426
0.8843	30.9094	7.62138	8.67775	28.2051
0.8856	30.9528	7.63812	8.65155	28.2876
0.8869	30.9774	7.65676	8.6237	28.3546
0.8881	30.989	7.68518	8.6098	28.3805
0.8894	31.0154	7.70549	8.6061	28.4125
0.8907	31.0512	7.71905	8.59485	28.4092
0.892	31.0992	7.74302	8.58835	28.3981
0.8933	31.1777	7.7649	8.57595	28.3837
0.8945	31.2889	7.776	8.5825	28.3691
0.8958	31.4002	7.78603	8.60455	28.3687
0.8971	31.4289	7.80745	8.6221	28.3764
0.8984	31.4463	7.82745	8.6493	28.3899
0.8997	31.4651	7.83718	8.6832	28.4094
0.901	31.5605	7.85561	8.72325	28.4203
0.9024	31.6619	7.88169	8.76565	28.4133
0.9037	31.7604	7.91108	8.8129	28.4154
0.905	31.8833	7.91935	8.86955	28.411
0.9063	31.9979	7.92868	8.91325	28.3991
0.9076	32.0893	7.93691	8.95625	28.3701
0.909	32.1657	7.94443	8.99775	28.3173
0.9103	32.1981	7.95874	9.04355	28.2882
0.9116	32.1879	7.97045	9.0934	28.2879
0.913	32.1139	7.98414	9.1305	28.2839
0.9143	31.9443	7.99981	9.16345	28.3158
0.9157	31.7223	8.02471	9.19565	28.3435
0.917	31.5457	8.04177	9.22655	28.3325
0.9184	31.4727	8.0471	9.262	28.3306
0.9198	31.482	8.04899	9.2985	28.3343
0.9211	31.5311	8.06183	9.31785	28.3629
0.9225	31.5927	8.06565	9.3433	28.4138
0.9239	31.6451	8.06194	9.35975	28.4326
0.9253	31.6917	8.06172	9.36775	28.4335
0.9266	31.7247	8.06831	9.3698	28.4376
0.928	31.7563	8.07402	9.35695	28.4221
0.9294	31.7974	8.06649	9.3359	28.4261
0.9308	31.8278	8.06505	9.3211	28.4269
0.9322	31.8849	8.06263	9.3021	28.4277
0.9336	31.9586	8.06851	9.2841	28.4153
0.935	32.0165	8.06722	9.2653	28.411
0.9364	32.0235	8.06842	9.2416	28.4226
0.9379	31.9919	8.05781	9.21365	28.4636
0.9393	31.9651	8.04232	9.18965	28.5089
0.9407	31.9932	8.03992	9.1673	28.5265
0.9421	32.0485	8.02919	9.16615	28.5586
0.9436	32.0871	8.01286	9.1753	28.5962
0.945	32.1276	7.99873	9.18905	28.6307
0.9464	32.1558	7.9886	9.21365	28.6464
0.9479	32.2108	7.98041	9.24855	28.6415
0.9493	32.2655	7.96477	9.29035	28.6173
0.9508	32.3074	7.95391	9.34625	28.5985
0.9523	32.3546	7.94544	9.4143	28.584
0.9537	32.4088	7.92234	9.48045	28.5847
0.9552	32.4593	7.90253	9.56555	28.615
0.9567	32.518	7.88513	9.6493	28.6383
0.9581	32.5622	7.86653	9.72575	28.6373
0.9596	32.6018	7.84583	9.7982	28.5979
0.9611	32.623	7.83132	9.86335	28.5689
0.9626	32.6195	7.82079	9.92205	28.5757
0.9641	32.6043	7.80311	9.9774	28.6138
0.9656	32.604	7.78113	10.0208	28.6308
0.9671	32.654	7.76291	10.0532	28.5994
0.9686	32.6975	7.74297	10.0688	28.5707
0.9701	32.7278	7.72332	10.0606	28.5712
0.9717	32.7395	7.70412	10.0346	28.5918
0.9732	32.7504	7.69011	9.99935	28.6095
0.9747	32.8148	7.67047	9.96645	28.6
0.9763	32.8641	7.64956	9.93125	28.5881
0.9778	32.9314	7.63731	9.9008	28.6045
0.9793	32.9721	7.6202	9.86045	28.5974
0.9809	33.0308	7.60248	9.83635	28.6056
0.9824	33.0713	7.58199	9.82405	28.6222
0.984	33.0922	7.56179	9.81985	28.6364
0.9856	33.0989	7.54312	9.8244	28.6491
0.9871	33.0776	7.51911	9.85085	28.6516
0.9887	33.0755	7.50843	9.88075	28.6388
0.9903	33.0818	7.48969	9.94755	28.6525
0.9919	33.1195	7.46714	10.0212	28.6416
0.9935	33.1611	7.44983	10.1014	28.6358
0.9951	33.1849	7.43967	10.1866	28.6212
0.9967	33.1996	7.4293	10.264	28.5923
0.9983	33.225	7.41365	10.3331	28.5796
0.9999	33.2685	7.39917	10.4013	28.5767
1.0015	33.2952	7.39103	10.4656	28.5893
1.0031	33.33	7.38348	10.5237	28.5724
1.0047	33.3581	7.37238	10.5769	28.582
1.0064	33.3909	7.37286	10.6118	28.5859
1.008	33.434	7.37512	10.6365	28.5995
1.0096	33.5033	7.37055	10.6491	28.5977
1.0113	33.5769	7.37518	10.6471	28.5905
1.0129	33.6488	7.3834	10.6384	28.588
1.0146	33.6624	7.38845	10.62	28.5853
1.0163	33.6785	7.39278	10.5872	28.5552
1.0179	33.7193	7.40032	10.556	28.5123
1.0196	33.7729	7.41433	10.5417	28.4983
1.0213	33.8234	7.42029	10.5313	28.513
1.023	33.8419	7.42777	10.5294	28.5348
1.0247	33.847	7.4484	10.542	28.507
1.0264	33.8602	7.46367	10.5797	28.4809
1.0281	33.881	7.47482	10.6555	28.4593
1.0298	33.8895	7.49376	10.7491	28.4669
1.0315	33.9271	7.51339	10.8506	28.4604
1.0332	34.0801	7.5458	11.006	28.4918
1.0349	34.1281	7.5601	11.1074	28.4776
1.0367	34.1619	7.58912	11.1916	28.4611
1.0384	34.2027	7.6098	11.2658	28.462
1.0401	34.2577	7.63225	11.3206	28.4493
1.0419	34.3015	7.65773	11.3527	28.4406
1.0436	34.3475	7.68523	11.3614	28.4332
1.0454	34.3912	7.70063	11.346	28.4245
1.0472	34.4204	7.71876	11.3158	28.414
1.0489	34.472	7.74136	11.2829	28.3965
1.0507	34.5265	7.77756	11.2562	28.3864
1.0525	34.5558	7.79723	11.2499	28.3649
1.0543	34.5989	7.81837	11.2676	28.3676
1.0561	34.6213	7.83786	11.3012	28.344
1.0579	34.6451	7.85223	11.3682	28.3357
1.0597	34.6762	7.8758	11.4565	28.3181
1.0615	34.7431	7.90218	11.5646	28.3027
1.0633	34.8298	7.91661	11.68	28.2864
1.0652	34.94	7.92386	11.782	28.2625
1.067	35.0058	7.9347	11.8727	28.2438
1.0688	35.0375	7.9505	11.9438	28.255
1.0707	35.07	7.9647	11.9863	28.2605
1.0725	35.1018	7.97046	11.9972	28.2308
1.0744	35.1416	7.97985	11.9908	28.1886
1.0763	35.1993	7.99277	11.9741	28.1545
1.0781	35.2468	7.9943	11.9759	28.1366
1.08	35.2994	7.99996	11.9898	28.1373
1.0819	35.34	8.00301	12.0215	28.1221
1.0838	35.37	8.00052	12.0763	28.0917
1.0857	35.3865	7.99606	12.1453	28.0466
1.0876	35.4167	7.99591	12.2337	28.02
1.0895	35.4621	7.99869	12.3314	28.0012
1.0914	35.548	7.9929	12.4281	28.0006
1.0933	35.6484	7.98274	12.5115	27.996
1.0953	35.7381	7.97955	12.5902	27.9692
1.0972	35.8355	7.9758	12.6516	27.9366
1.0992	35.923	7.96476	12.6823	27.9019
1.1011	36.0005	7.96148	12.7097	27.8864
1.1031	36.063	7.9481	12.7341	27.8733
1.105	36.0988	7.93161	12.7795	27.8594
1.107	36.132	7.91383	12.8433	27.8294
1.109	36.186	7.89834	12.9221	27.798
1.111	36.254	7.88262	13.0129	27.798
1.113	36.3259	7.8565	13.1118	27.7833
1.115	36.4198	7.83877	13.1989	27.7773
1.117	36.4894	7.82846	13.2788	27.7597
1.119	36.5598	7.81744	13.3531	27.727
1.121	36.6419	7.79912	13.4155	27.7043
1.123	36.7317	7.78872	13.4811	27.6583
1.1251	36.833	7.77162	13.5561	27.6121
1.1271	36.9205	7.75279	13.6364	27.5984
1.1292	36.98	7.72963	13.7219	27.58
1.1312	37.0389	7.71002	13.8095	27.5544
1.1333	37.1229	7.68259	13.8977	27.5151
1.1354	37.2164	7.66068	13.9985	27.4466
1.1375	37.3315	7.64351	14.0972	27.3888
1.1396	37.4547	7.61996	14.195	27.3624
1.1417	37.5633	7.59265	14.2971	27.3281
1.1438	37.6782	7.56671	14.4081	27.3062
1.1459	37.7788	7.55709	14.5061	27.2553
1.148	37.8656	7.53284	14.6105	27.215
1.1501	37.9726	7.51076	14.7113	27.1909
1.1523	38.0764	7.49416	14.8204	27.176
1.1544	38.1933	7.48808	14.9403	27.1276
1.1566	38.3047	7.47116	15.052	27.0685
1.1587	38.3923	7.4609	15.1568	26.9987
1.1609	38.4756	7.4526	15.2692	26.9412
1.1631	38.5993	7.44811	15.3897	26.9245
1.1653	38.7482	7.43872	15.5193	26.9101
1.1675	38.9017	7.43241	15.6599	26.8996
1.1697	39.0426	7.439	15.7816	26.8809
1.1719	39.178	7.43564	15.9265	26.8619
1.1741	39.3298	7.43445	16.0733	26.8208
1.1763	39.4869	7.4391	16.216	26.7741
1.1786	39.6368	7.43938	16.3595	26.7417
1.1808	39.7765	7.43976	16.5066	26.7053
1.1831	39.9056	7.44299	16.6502	26.6656
1.1853	40.0427	7.45514	16.8045	26.6055
1.1876	40.2088	7.46368	16.9672	26.5568
1.1899	40.3932	7.47191	17.1327	26.5501
1.1922	40.5725	7.49087	17.3138	26.518
1.1945	40.7383	7.50148	17.4962	26.4864
1.1968	40.8974	7.50931	17.6561	26.4454
1.1991	41.078	7.52424	17.8392	26.3948
1.2014	41.2801	7.53304	18.0202	26.3423
1.2037	41.4832	7.54672	18.204	26.3163
1.2061	41.6828	7.5505	18.3932	26.2703
1.2084	41.8905	7.56733	18.5844	26.2174
1.2108	42.099	7.57992	18.7786	26.1487
1.2132	42.3089	7.58144	18.9824	26.0751
1.2155	42.5165	7.58525	19.1812	26.0283
1.2179	42.7207	7.59423	19.385	25.9876
1.2203	42.9424	7.61142	19.5973	25.9083
1.2227	43.1366	7.61104	19.7864	25.87
1.2251	43.3509	7.61621	20.0039	25.825
1.2276	43.5715	7.62003	20.2309	25.7974
1.23	43.8002	7.6179	20.4469	25.7549
1.2324	44.0267	7.62482	20.6669	25.7101
1.2349	44.2622	7.62551	20.8928	25.6628
1.2374	44.5176	7.61835	21.1168	25.6142
1.2398	44.7815	7.60527	21.3593	25.5773
1.2423	45.0602	7.59779	21.6061	25.5252
1.2448	45.3129	7.59633	21.8359	25.4967
1.2473	45.5597	7.5873	22.0726	25.4496
1.2498	45.7699	7.58381	22.2703	25.3874
1.2524	46.0068	7.58639	22.4889	25.3169
1.2549	46.2293	7.57885	22.706	25.236
1.2574	46.4528	7.56487	22.9232	25.1497
1.26	46.667	7.54987	23.1343	25.0967
1.2626	46.8772	7.53969	23.3562	25.0231
1.2651	47.0747	7.52502	23.5528	24.9622
1.2677	47.2677	7.51174	23.7363	24.8936
1.2703	47.4294	7.50075	23.9116	24.8394
1.2729	47.5673	7.48859	24.0684	24.7702
1.2756	47.7005	7.46811	24.2169	24.7394
1.2782	47.8026	7.44361	24.3482	24.6973
1.2808	47.885	7.44133	24.445	24.6444
1.2835	47.9773	7.41611	24.5618	24.6021
1.2861	48.0859	7.40638	24.6922	24.5327
1.2888	48.2042	7.40041	24.8204	24.4996
1.2915	48.3096	7.40475	24.9424	24.4509
1.2942	48.3749	7.39202	25.0462	24.3877
1.2969	48.4242	7.37343	25.1405	24.3295
1.2996	48.474	7.36146	25.2322	24.2704
1.3024	48.5169	7.35689	25.3268	24.1995
1.3051	48.535	7.35194	25.3935	24.1222
1.3079	48.5427	7.35503	25.4514	24.0592
1.3106	48.5277	7.36056	25.4892	23.9713
1.3134	48.5008	7.34448	25.5174	23.9069
1.3162	48.468	7.35251	25.5526	23.8469
1.319	48.4229	7.36389	25.5648	23.7601
1.3218	48.344	7.36197	25.565	23.6826
1.3246	48.2704	7.36432	25.5646	23.6328
1.3275	48.1707	7.3793	25.5445	23.556
1.3303	48.0564	7.40867	25.5099	23.4876
1.3332	47.9242	7.40355	25.48	23.4184
1.336	47.7933	7.38204	25.4404	23.332
1.3389	47.6345	7.39246	25.391	23.2747
1.3418	47.4423	7.40894	25.3285	23.2
1.3447	47.267	7.41408	25.2581	23.109
1.3477	47.0652	7.44035	25.169	23.0585
1.3506	46.8519	7.45989	25.0869	22.9823
1.3535	46.6452	7.45093	24.9862	22.8915
1.3565	46.4122	7.43441	24.8797	22.8218
1.3595	46.1558	7.43142	24.7697	22.7523
1.3625	45.8976	7.46165	24.6331	22.6392
1.3655	45.6705	7.46624	24.4876	22.573
1.3685	45.4005	7.46733	24.3485	22.5074
1.3715	45.1539	7.48159	24.1872	22.4305
1.3745	44.9345	7.51653	24.0181	22.4223
1.3776	44.7096	7.49495	23.8897	22.2912
1.3807	44.4794	7.55118	23.7171	22.1597
1.3838	44.2325	7.56086	23.5512	22.0829
1.3868	43.9254	7.52524	23.39	21.9587
1.39	43.6607	7.52451	23.2156	21.8084
1.3931	43.4271	7.56676	23.0721	21.7532
1.3962	43.1491	7.61344	22.9378	21.6626
1.3994	42.8597	7.62246	22.7675	21.5447
1.4025	42.6061	7.61928	22.5989	21.5006
1.4057	42.321	7.66677	22.4533	21.4227
1.4089	42.0348	7.63223	22.2836	21.2717
1.4121	41.7971	7.6318	22.1591	21.1764
1.4153	41.5482	7.66976	21.9855	21.0371
1.4186	41.2201	7.74529	21.8068	20.9093
1.4218	40.9885	7.75112	21.6792	20.8226
1.4251	40.6684	7.88689	21.5385	20.7183
1.4284	40.3393	7.9303	21.3564	20.4678
1.4317	40.0599	7.9125	21.2103	20.4457
1.435	39.8481	7.85795	21.0264	20.3412
1.4383	39.5783	7.8289	20.8486	20.1261
1.4417	39.1954	7.84697	20.694	20.0685
1.445	38.9253	7.79359	20.568	19.9212
1.4484	38.6492	7.81293	20.391	19.7728
1.4518	38.3269	7.98313	20.2656	19.8297
1.4552	38.0712	7.93035	20.048	19.7341
1.4586	37.7172	7.76493	19.8374	19.4703
1.4621	37.3905	7.6373	19.7177	19.4121
1.4655	37.0782	7.85321	19.5491	19.0958
1.469	36.899	7.92365	19.326	18.9306
1.4725	36.6148	7.85559	19.1845	18.8388
1.476	36.187	8.02776	19.0559	18.7278
1.4795	35.8654	8.16381	18.8525	18.1777
1.4831	35.507	8.24055	18.6745	18.0896
1.4866	35.1208	7.99909	18.5236	17.8394
1.4902	34.7779	8.03195	18.2833	17.7423
1.4938	34.4547	7.94517	18.1808	17.7707
1.4974	34.0592	7.7273	17.8868	17.3463
1.501	33.6293	7.89761	17.648	17.1321
1.5047	33.374	7.99362	17.5082	17.1091
1.5083	33.0669	7.97484	17.3406	16.7968
1.512	32.5848	7.75308	17.1528	16.5482
1.5157	32.0521	7.76779	17.1097	16.5725
1.5194	31.7513	8.00122	16.9954	16.2901
1.5231	31.3718	7.86928	16.726	15.926
1.5269	31.0048	7.74849	16.571	15.7546
1.5307	30.7162	7.89421	16.3508	15.2917
1.5345	30.3907	7.79175	16.1608	14.798
1.5383	29.907	7.74853	16.0478	14.7356
1.5421	29.5534	7.80211	15.8378	14.6456
1.5459	29.2135	7.85912	15.6613	14.3786
1.5498	28.8171	7.88249	15.516	14.0352
1.5537	28.3361	7.71117	15.3476	13.9223
1.5576	27.8993	7.6825	15.1401	13.6736
1.5615	27.5433	7.90679	15.0397	13.2899
1.5655	27.1241	7.95072	14.8379	13.1772
1.5694	26.7738	7.83245	14.6155	13.0596
1.5734	26.3721	7.7648	14.5064	12.9351
1.5774	26.0729	7.66667	14.3658	12.5947
1.5814	25.633	7.57778	14.2054	12.259
1.5855	25.3018	7.56733	14.097	11.9622
1.5895	25.0274	7.6087	13.8992	11.7722
1.5936	24.5483	7.50283	13.6632	11.6598
1.5977	24.154	7.31675	13.5853	11.516
1.6019	23.7947	7.34665	13.419	11.1562
1.606	23.3948	7.38254	13.2549	10.7116
1.6102	23.0788	7.42577	13.1007	10.6765
1.6144	22.7236	7.49166	13.0303	10.3338
1.6186	22.3954	7.53351	12.8896	10.0746
1.6228	22.0479	7.45211	12.7726	9.85725
1.6271	21.6527	7.22951	12.6625	9.5048
1.6314	21.4358	7.40013	12.43	9.1945
1.6357	21.1391	7.49918	12.3068	9.20065
1.64	20.721	7.36441	12.1874	8.89295
1.6444	20.285	7.20889	12.0403	8.67145
1.6487	19.9125	7.32624	11.8509	8.57045
1.6531	18.6426	6.99776	11.2968	7.6168
1.6575	18.3528	6.99948	11.1736	7.41035
1.662	18.0662	6.96156	11.0517	7.21635
1.6665	17.7647	6.95999	10.9307	7.04195
1.6709	17.4879	6.94347	10.8175	6.85035
1.6755	17.1555	6.94049	10.6793	6.62175
1.68	16.8511	6.92702	10.5419	6.43315
1.6846	16.5624	6.91559	10.4129	6.22915
1.6892	16.2942	6.91782	10.2863	6.03355
1.6938	16.0561	6.90628	10.1798	5.8776
1.6984	15.7683	6.89669	10.0524	5.7046
1.7031	15.4949	6.86148	9.9301	5.5344
1.7078	15.2183	6.86651	9.8104	5.3582
1.7125	14.9547	6.86279	9.6861	5.18745
1.7172	14.6845	6.87054	9.5705	5.02565
1.722	14.4158	6.85472	9.44975	4.86024
1.7268	14.1544	6.85124	9.3271	4.68604
1.7316	13.9026	6.83439	9.20445	4.51999
1.7365	13.6423	6.82236	9.07915	4.36572
1.7414	13.3924	6.80502	8.95205	4.21272
1.7463	13.1645	6.80664	8.84105	4.07747
1.7512	12.9161	6.81906	8.7196	3.92496
1.7562	12.692	6.82208	8.59885	3.77951
1.7611	12.467	6.82824	8.47625	3.64328
1.7662	12.2507	6.8299	8.35525	3.50541
1.7712	12.0457	6.82762	8.2277	3.37271
1.7763	11.8422	6.83181	8.1039	3.24752
1.7814	11.6568	6.80742	7.9911	3.11939
1.7865	11.4708	6.80376	7.8857	2.99645
1.7917	11.2734	6.78599	7.79075	2.87778
1.7969	11.0269	6.80052	7.6998	2.76684
1.8021	10.7234	6.80192	7.6039	2.66268
1.8073	10.4131	6.80045	7.51365	2.57479
1.8126	10.0681	6.79429	7.40515	2.48017
1.818	9.74921	6.78813	7.29335	2.37981
1.8233	9.51493	6.78447	7.1778	2.27943
1.8287	9.38494	6.78309	7.0689	2.1788
1.8341	9.3233	6.78143	6.9562	2.07665
1.8395	9.24088	6.77474	6.8416	1.97886
1.845	9.08606	6.7777	6.7271	1.88946
1.8505	8.88358	6.78504	6.6076	1.80621
1.8561	8.70281	6.78797	6.49535	1.72757
1.8616	8.5245	6.79136	6.38745	1.65006
1.8672	8.36853	6.79398	6.28815	1.58329
1.8729	8.19489	6.79645	6.182	1.51155
1.8785	8.01976	6.79928	6.07405	1.44605
1.8843	7.8505	6.80086	5.9723	1.38296
1.89	7.68571	6.79788	5.8679	1.32575
1.8958	7.52483	6.79841	5.7657	1.26911
1.9016	7.36927	6.80132	5.657	1.2146
1.9074	7.21665	6.80312	5.55555	1.16778
1.9133	7.07329	6.79881	5.45555	1.12268
1.9193	6.92853	6.80325	5.35705	1.08021
1.9252	6.78284	6.80304	5.26295	1.03801
1.9312	6.64489	6.81544	5.1674	1.00059
1.9373	6.52082	6.82342	5.08365	0.969065
1.9433	6.394	6.82983	4.99093	0.937035
1.9494	6.266	6.8293	4.89769	0.907655
1.9556	6.13973	6.83813	4.80776	0.882015
1.9618	6.01688	6.8488	4.71643	0.85626
1.968	5.89922	6.8576	4.62887	0.8367
1.9743	5.79182	6.862	4.54413	0.818795
1.9806	5.68299	6.86194	4.46278	0.802425
1.9869	5.57391	6.86162	4.37903	0.79045
1.9933	5.47284	6.8664	4.29469	0.779585
1.9997	5.37111	6.87938	4.21312	0.769295
2.0062	5.28344	6.89347	4.14445	0.761795
2.0127	5.18849	6.90181	4.06757	0.755225
2.0193	5.10522	6.91826	3.99363	0.751205
2.0259	5.02893	6.92359	3.91847	0.748305
2.0325	4.95434	6.92899	3.84774	0.74874
2.0392	4.87828	6.92694	3.77791	0.749565
2.0459	4.79747	6.94044	3.70908	0.752835
2.0527	4.71734	6.94516	3.64205	0.756435
2.0595	4.6382	6.94936	3.57579	0.76103
2.0664	4.59807	6.98053	3.53905	0.76836
2.0733	4.5359	7.00098	3.4808	0.77769
2.0803	4.47333	7.00679	3.42073	0.790205
2.0873	4.4172	7.02425	3.36463	0.80022
2.0943	4.36259	7.02281	3.3122	0.813675
2.1014	4.31549	7.04329	3.26431	0.825375
2.1086	4.26679	7.05734	3.21344	0.841155
2.1158	4.22238	7.08352	3.16464	0.85547
2.123	4.17844	7.09422	3.11702	0.87167
2.1303	4.1375	7.10327	3.06885	0.887005
2.1377	4.10073	7.11754	3.02387	0.901
2.1451	4.06188	7.14544	2.98301	0.916415
2.1525	4.02695	7.17282	2.94401	0.93428
2.16	3.99237	7.19146	2.90451	0.95538
2.1676	3.96006	7.20627	2.86807	0.97427
2.1752	3.93038	7.22294	2.83261	0.994215
2.1828	3.90746	7.23599	2.79959	1.0095
2.1905	3.88316	7.25132	2.76706	1.02804
2.1983	3.85822	7.27359	2.73511	1.04615
2.2061	3.83778	7.30255	2.70641	1.06641
2.214	3.8218	7.32079	2.67945	1.0847
2.2219	3.81113	7.34175	2.65552	1.10273
2.2299	3.8022	7.35296	2.63191	1.11931
2.238	3.79053	7.36985	2.61051	1.13811
2.2461	3.77772	7.3887	2.58985	1.15576
2.2543	3.76362	7.40937	2.57163	1.17077
2.2625	3.75564	7.42969	2.5562	1.18701
2.2708	3.74947	7.45114	2.5416	1.20396
2.2791	3.74655	7.46513	2.52827	1.21769
2.2875	3.74662	7.48642	2.5178	1.23383
2.296	3.74903	7.49395	2.50671	1.24632
2.3045	3.75102	7.50972	2.49877	1.2596
2.3131	3.75397	7.52684	2.49098	1.27191
2.3218	3.75832	7.54856	2.48689	1.28532
2.3305	3.76639	7.56857	2.4817	1.29622
2.3393	3.7762	7.58686	2.47584	1.31051
2.3482	3.78179	7.5966	2.47359	1.32191
2.3571	3.78684	7.6009	2.47664	1.33295
2.3661	3.79608	7.60329	2.47667	1.34624
2.3752	3.8066	7.60853	2.48021	1.35231
2.3843	3.82141	7.61246	2.48434	1.36518
2.3935	3.84101	7.62294	2.48806	1.37573
2.4028	3.85377	7.62437	2.49099	1.38478
2.4121	3.8679	7.62302	2.49733	1.39102
2.4216	3.88092	7.61841	2.50445	1.39677
2.4311	3.89225	7.61745	2.51393	1.40247
2.4406	3.90646	7.61431	2.52039	1.41145
2.4503	3.91887	7.60958	2.52888	1.42139
2.46	3.93661	7.60233	2.53626	1.43325
2.4698	3.95355	7.59885	2.54188	1.44352
2.4797	3.9683	7.58904	2.54825	1.45155
2.4896	3.98461	7.5833	2.55654	1.4594
2.4997	4.00482	7.56831	2.56826	1.4693
2.5098	4.01981	7.54954	2.57797	1.47602
2.52	4.03837	7.53377	2.58561	1.48704
2.5303	4.05215	7.50771	2.58967	1.49822
2.5407	4.06753	7.49332	2.59525	1.51015
2.5511	4.0781	7.47906	2.60073	1.51905
2.5617	4.09398	7.45615	2.61035	1.52865
2.5723	4.11097	7.42122	2.61804	1.5396
2.583	4.12961	7.38789	2.62451	1.54862
2.5938	4.14903	7.34726	2.62778	1.56282
2.6047	4.16178	7.32106	2.62981	1.57264
2.6157	4.17278	7.27683	2.63353	1.59072
2.6268	4.18253	7.24463	2.63881	1.6075
2.638	4.19488	7.20769	2.64067	1.62346
2.6492	4.21048	7.16573	2.6408	1.64095
2.6606	4.21947	7.12841	2.63795	1.65402
2.6721	4.23161	7.08378	2.63463	1.67023
2.6836	4.24122	7.05113	2.62925	1.68537
2.6953	4.25194	7.00432	2.62695	1.704
2.7071	4.26857	6.96389	2.62588	1.72345
2.719	4.28496	6.91529	2.62805	1.75026
2.7309	4.29443	6.87887	2.62575	1.77172
2.743	4.29793	6.83201	2.6188	1.79249
2.7552	4.29531	6.79902	2.60967	1.81402
2.7675	4.29164	6.75801	2.598	1.83255
2.7799	4.2827	6.71238	2.58155	1.8525
2.7924	4.2722	6.6775	2.56419	1.87007
2.8051	4.25997	6.63707	2.5447	1.89075
2.8178	4.25296	6.59508	2.52482	1.91295
2.8307	4.24753	6.54901	2.49988	1.93854
2.8437	4.23827	6.50422	2.47357	1.96377
2.8568	4.22554	6.46179	2.44472	1.98958
2.87	4.20779	6.42638	2.41671	2.00856
2.8834	4.19256	6.38488	2.38524	2.0295
2.8968	4.17911	6.35825	2.35325	2.0505
2.9104	4.15908	6.31868	2.32078	2.06996
2.9242	4.12891	6.27992	2.2873	2.08986
2.938	4.09368	6.23706	2.25651	2.1073
2.952	4.08691	6.22106	2.22429	2.13453
2.9661	4.04466	6.19835	2.19117	2.14735
2.9804	4.01197	6.17707	2.15829	2.16311
2.9948	3.99182	6.1529	2.1345	2.16917
3.0093	3.97838	6.12753	2.09471	2.1936
3.024	3.95802	6.08726	2.06029	2.21292
3.0388	3.93168	6.0672	2.02404	2.22995
3.0538	3.90639	6.04836	1.99256	2.25044
3.0689	3.87487	6.04769	1.95908	2.26922
3.0842	3.85081	6.03757	1.9284	2.28375
3.0996	3.82849	6.03446	1.89739	2.29199
3.1152	3.8118	6.00753	1.87165	2.30285
3.1309	3.80152	6.004	1.84308	2.31645
3.1468	3.78889	6.00215	1.81986	2.33751
3.1629	3.78463	6.0121	1.79736	2.3578
3.1791	3.76851	6.02981	1.78346	2.3605
3.1955	3.76226	6.02808	1.76365	2.37066
3.212	3.74936	6.03688	1.74968	2.3829
3.2288	3.75577	6.03917	1.7366	2.40618
3.2457	3.7559	6.03771	1.72659	2.42855
3.2627	3.76445	6.04099	1.71714	2.43869
3.28	3.77295	6.03635	1.71408	2.45678
3.2975	3.7799	6.05323	1.71386	2.47763
3.3151	3.79147	6.06379	1.71684	2.49443
3.3329	3.80801	6.06864	1.71952	2.51094
3.3509	3.86218	6.06136	1.73412	2.57267
3.3691	3.86939	6.08379	1.73944	2.59569
3.3875	3.88188	6.11072	1.74222	2.60078
3.4062	3.93116	6.10448	1.75427	2.60837
3.425	3.94919	6.11109	1.75303	2.62222
3.444	3.98365	6.10631	1.774	2.64935
3.4632	4.02479	6.1201	1.7915	2.66311
3.4827	4.0421	6.16097	1.80766	2.68797
3.5024	4.05991	6.1842	1.81926	2.69901
3.5223	4.09027	6.19021	1.836	2.71424
3.5424	4.12562	6.20874	1.85777	2.71863
3.5628	4.19013	6.21606	1.87533	2.7213
3.5834	4.23996	6.26946	1.89714	2.74103
3.6042	4.28525	6.27188	1.92396	2.7636
3.6253	4.3266	6.2614	1.94275	2.80129
3.6466	4.37081	6.27551	1.96081	2.81889
3.6682	4.41403	6.28326	1.98693	2.85342
3.69	4.44645	6.32337	2.01547	2.87559
3.7121	4.47717	6.3709	2.04671	2.90629
3.7345	4.52811	6.42272	2.07125	2.91453
3.7571	4.516	6.62229	2.09138	2.99235
3.78	4.56786	6.67937	2.11634	2.99567
3.8032	4.61996	6.72545	2.1497	3.01519
3.8267	4.67802	6.76005	2.17555	3.02013
3.8504	4.71683	6.75112	2.2063	3.04293
3.8745	4.7508	6.77151	2.2281	3.06553
3.8989	4.79549	6.80073	2.25742	3.09565
3.9236	4.8531	6.83252	2.28151	3.12948
3.9485	4.90825	6.86693	2.31124	3.16099
3.9739	4.94643	6.88235	2.33997	3.18091
3.9995	4.98313	6.91839	2.37106	3.20742
4.0255	5.03685	6.94904	2.40007	3.22324
4.0518	5.12153	6.99781	2.43025	3.25792
4.0784	5.20484	7.01978	2.47175	3.28179
4.1054	5.2791	7.06781	2.51597	3.33299
4.1328	5.34152	7.12308	2.54878	3.36795
4.1605	5.4056	7.1495	2.57721	3.43142
4.1887	5.48955	7.1965	2.6117	3.4862
4.2171	5.57351	7.24553	2.65352	3.53443
4.246	5.67012	7.31882	2.71026	3.58581
4.2753	5.75975	7.36721	2.75045	3.63474
4.305	5.85428	7.40091	2.79665	3.69379
4.3351	5.95638	7.43668	2.83822	3.76272
4.3656	6.05656	7.51093	2.88563	3.829
4.3966	6.15791	7.60272	2.95142	3.89612
4.428	6.28079	7.69688	3.01403	3.94863
4.4599	6.39723	7.75678	3.06664	4.00956
4.4922	6.52278	7.8385	3.13226	4.0816
4.525	6.64578	7.93136	3.19659	4.16439
4.5582	6.75107	8.03019	3.26072	4.24478
4.592	6.88608	8.12797	3.32863	4.31274
4.6263	7.0027	8.2332	3.40837	4.39595
4.6611	7.14164	8.28999	3.47878	4.46498
4.6964	7.24284	8.37415	3.54366	4.50547
4.7322	7.34358	8.39896	3.58241	4.54516
4.7686	7.44565	8.4517	3.61659	4.58646
4.8056	7.52619	8.46947	3.65994	4.61017
4.8431	7.5979	8.50321	3.70472	4.62477
4.8813	7.61901	8.53036	3.74549	4.62817
4.92	7.65803	8.55142	3.76843	4.62347
4.9594	7.6958	8.54319	3.80478	4.61939
4.9994	7.72773	8.5093	3.84341	4.62024
5.04	7.76215	8.4878	3.8717	4.60773
5.0813	7.79779	8.4826	3.89985	4.59591
5.1233	7.82426	8.50637	3.92082	4.58265
5.166	7.86695	8.51731	3.95758	4.58779
5.2094	7.90494	8.55144	3.9972	4.59321
5.2536	7.96984	8.59615	4.04457	4.59689
5.2985	8.04957	8.66271	4.10359	4.60485
5.3441	8.13558	8.76788	4.15726	4.63697
5.3906	8.24666	8.94098	4.22142	4.68297
5.4379	8.36219	9.16297	4.29762	4.74514
5.486	8.54444	9.32168	4.38326	4.81715
5.535	8.76521	9.51572	4.51661	4.94633
5.5849	9.04288	9.72186	4.6634	5.1052
5.6356	9.3012	10.0045	4.80541	5.263
5.6873	9.53924	10.3178	4.92737	5.395
5.74	9.72323	10.6969	5.04225	5.5852
5.7937	9.87859	11.0676	5.1576	5.81225
5.8483	10.1149	11.5571	5.22595	6.05155
5.904	10.4399	11.8768	5.3118	6.3768
5.9608	10.8269	14.7414	5.38545	6.7397
6.0187	11.7324	21.4286	5.79235	7.9922
6.0777	15.9249	43.129	7.57995	10.9478
6.1378	33.1002	61.2536	15.676	23.6319
6.1992	45.4023	60.4046	25.479	28.6848

## Sheet: Fig. 4a
Figure 4a	Optical microscope image for the 1-2 heterostructure

## Sheet: Fig. 4b
Figure 4b	STM image for the 1-2 heterostructure (area of 1)

## Sheet: Fig. 4c
Figure 4c	STM image for the 1-2 heterostructure (area of 2)

## Sheet: Fig. 4d
Figure 4d	STM image for the 1-2 heterostructure (area of the heterojunction)

## Sheet: Fig. 4e
Figure 4e	Current profile of 1
Distance / angstrom	Intensity
0	3450.98
0.208437	3543.39
0.416875	3727.7
0.625313	4173.18
0.83375	4620.46
1.04219	5165.62
1.25063	5747.28
1.45906	6364.1
1.6675	6905.99
1.87594	7445.71
2.08438	7903.25
2.29281	8221.65
2.50125	8309.67
2.70969	8313.73
2.91813	8165.54
3.12656	7787.96
3.335	7283.8
3.54344	6639.92
3.75188	5953.96
3.96031	5265.13
4.16875	4648.53
4.37719	4109.74
4.58563	3648.76
4.79406	3301.25
5.0025	3122.26
5.21094	3043.07
5.41938	3100.67
5.62781	3343.63
5.83625	3619.85
6.04469	4074.4
6.25313	4531.41
6.46156	5011.86
6.67	5550.9
6.87844	6056.27
7.08688	6531.17
7.29531	7007.98
7.50375	7398.22
7.71219	7651.86
7.92063	7849.87
8.12906	7952.26
8.3375	7905.45
8.54594	7768.74
8.75438	7488.8
8.96281	7177.53
9.17125	6683.72
9.37969	6151.13
9.58813	5501.86
9.79656	4933.06
10.005	4356.06
10.2134	3757.89
10.4219	3280.17
10.6303	2918.22
10.8388	2672.25
11.0472	2587.42
11.2556	2586.71
11.4641	2772.38
11.6725	3067.81
11.8809	3551.53
12.0894	4132.01
12.2978	4776.08
12.5062	5451.14
12.7147	6132.84
12.9231	6814.54
13.1316	7319.54
13.34	7766.88
13.5484	8039.37
13.7569	8136.4
13.9653	8084.94
14.1738	7830.93
14.3822	7442.55
14.5906	6882.29
14.7991	6227.3
15.0075	5478.11
15.2159	4788.2
15.4244	4106.64
15.6328	3455.83
15.8413	3000.51
16.0497	2683.72
16.2581	2576.77
16.4666	2639.5
16.675	2870.71
16.8834	3329.12
17.0919	3939.24
17.3003	4645.43
17.5087	5324.65
17.7172	5992.35
17.9256	6542.35
18.1341	6981.01
18.3425	7290.71
18.5509	7386.81
18.7594	7391.88
18.9678	7243.28
19.1763	6966.13
19.3847	6561.57
19.5931	6073.09
19.8016	5521.68
20.01	4971.25
20.2184	4431.53
20.4269	3983.54
20.6353	3652.17
20.8438	3437.37
21.0522	3372.55
21.2606	3419.36
21.4691	3620.07
21.6775	4006.2
21.8859	4513.68
22.0944	5098.97
22.3028	5762.07
22.5113	6494.81
22.7197	7184.71
22.9281	7805.63
23.1366	8375.44
23.345	8809.54
23.5534	9030.4
23.7619	9046.72
23.9703	8869.88
24.1788	8468.59
24.3872	7919.85
24.5956	7256.86
24.8041	6458.03
25.0125	5653.88
25.2209	4927.54
25.4294	4249.22
25.6378	3665.7
25.8463	3212.02
26.0547	2915.29
26.2631	2762.77
26.4716	2748.42
26.68	2844.16
26.8884	3041.46
27.0969	3394.95
27.3053	3876.28
27.5138	4419.44
27.7222	4989.23
27.9306	5630.12
28.1391	6257.71
28.3475	6829.56
28.5559	7312.01
28.7644	7638.31
28.9728	7808.28
29.1813	7850.27
29.3897	7780.71
29.5981	7598.18
29.8066	7280.48
30.015	6852.02
30.2234	6359.96
30.4319	5804.29
30.6403	5217.87
30.8487	4663.41
31.0572	4173.12
31.2656	3755.86
31.4741	3418.8
31.6825	3264.24
31.8909	3251.34
32.0994	3324.81
32.3078	3506.47
32.5162	3808.22
32.7247	4198.97
32.9331	4642.78
33.1416	5066.11
33.35	5540.5
33.5584	6024.96
33.7669	6550.16
33.9753	7003.76
34.1838	7387.71
34.3922	7662.4
34.6006	7764.71
34.8091	7728.35
35.0175	7518.93
35.2259	7099.89
35.4344	6572.12
35.6428	5974.03
35.8513	5308.7
36.0597	4664.34
36.2681	4083.9
36.4766	3638.87
36.685	3324.81
36.8934	3187.14
37.1019	3160.51
37.3103	3261.57
37.5188	3440.44
37.7272	3729.59
37.9356	4162.84
38.1441	4614.6
38.3525	5147.95
38.5609	5701.93
38.7694	6237.03
38.9778	6690.54
39.1863	7087.68
39.3947	7372.97
39.6031	7488.43
39.8116	7453.29
40.02	7296.91
40.2284	6965.82
40.4369	6551.94
40.6453	6047.64
40.8538	5552.08
41.0622	5072.31
41.2706	4637.68
41.4791	4305.33
41.6875	4020.04
41.8959	3888.45
42.1044	3848.89
42.3128	3908.38
42.5213	4103.77
42.7297	4410.62
42.9381	4760.81
43.1466	5252.31
43.355	5758.01
43.5634	6277.92
43.7719	6783.23
43.9803	7221.38
44.1888	7610.52
44.3972	7808.25
44.6056	7866.16
44.8141	7825.64
45.0225	7648.74
45.2309	7362.57
45.4394	6960.04
45.6478	6475.08
45.8563	5967.6
46.0647	5401.25
46.2731	4890.65
46.4816	4395.57
46.69	3987.29
46.8984	3725.96
47.1069	3559.93
47.3153	3628.16
47.5238	3765.69
47.7322	4140.71
47.9406	4649.49
48.1491	5067.35
48.3575	5628.46
48.5659	6188.44
48.7744	6721.79
48.9828	7165.16
49.1913	7548.1
49.3997	7812.98
49.6081	8004.65
49.8166	8075.28
50.025	8008.76
50.2334	7895.84
50.4419	7512.36
50.6503	7140.05
50.8588	6690.42
51.0672	6185.17
51.2756	5639
51.4841	5113.54
51.6925	4590.33
51.9009	4170.02
52.1094	3661.16
52.3178	3356.54
52.5263	3136.94
52.7347	3058.82

[truncated: 15 more sheets: Fig. 4f, Fig. 4g, Fig. 4h, Fig. 4i, Fig. 4j, S.Fig. 1a, S.Fig. 1b, S.Fig. 1c, S.Fig. 1d, S.Fig. 2, S.Fig. 3a, S.Fig. 3b, S.Fig. 4a, S.Fig. 4b, S.Fig. 4c]
